# Supplementary material for: Vector Transmission of Tomato Yellow Leaf Curl Thailand Virus by the Whitefly Bemisia tabaci: Circulative or Propagative?
Source: Insects. 2021 Feb 20;12(2):181. doi: 10.3390/insects12020181 (PMC7924349; doi:10.3390/insects12020181)
Supplement: Supplementary file 1 [file insects-12-00181-s001.zip]

Archive with 1 entries (1 files):
- insects-1103021-supplementary.xlsx
