# Supplementary material for: Vector Transmission of Tomato Yellow Leaf Curl Thailand Virus by the Whitefly Bemisia tabaci: Circulative or Propagative?
Source: Insects. 2021 Feb 20;12(2):181. doi: 10.3390/insects12020181 (PMC7924349; doi:10.3390/insects12020181)
Supplement: Supplementary file 1 [file insects-12-00181-s001.zip › insects-1103021-supplementary.xlsx]

## Sheet: Relative amt of virus (Male)
	Day
	0	1	2	3	4	5	6	7	8	9	10
No. 1	0.400748	0.795551	0.885593	1.15691	0.981912	0.69227	0.36522	0.26601	0.521273	0.357535	0.208262
No. 2	0.218255	0.209857	0.14888	0.126166	0.047031	0.499845	0.361297	0.293801	0.142932	0.185973	0.342759
No. 3	0.099363	0.131062	0.226436	0.188715	0.102852	0.147908	0.214125	0.0847579	0.103102	0.070006	0.05564
No. 4	0.207003	0.928148	0.238378	0.197046	0.217926	0.126168	0.240048	0.0390822	0.149099	0.501812	0.214553
No. 5	0.0677476	0.325801	0.25127	0.288961	0.167454	0.664593	0.463429	0.166403	0.261031	0.0499235	0.215929
No. 6	0.648648	0.540513	1.38524	0.550474	0.946759	0.694563	0.530074	0.404777	0.316925	0.416205	0.439208
Mean	0.273628	0.488489	0.522632	0.418045	0.410656	0.470891	0.362366	0.209139	0.24906	0.263576	0.246059
SEM	0.081148	0.120433	0.186911	0.14594	0.161331	0.100076	0.0457305	0.051341	0.0580727	0.0703205	0.0489461

## Sheet: Relative amt of virus (Female)
	Day
	0	1	2	3	4	5	6	7	8	9	10
No. 1	4.07161	7.43751	3.18025	3.34217	9.22184	2.95375	3.89243	2.01483	1.41903	1.80972	1.06943
No. 2	2.51607	0.735803	0.795764	0.877143	1.02166	0.765409	0.995904	0.861414	0.862655	0.817543	0.794663
No. 3	0.768534	0.921582	1.81347	1.59639	2.31883	1.4883	0.545669	0.378946	0.330911	0.30033	0.469882
No. 4	1.44795	2.30795	0.949909	0.345015	1.06278	0.333635	1.10629	1.07872	0.390654	0.67861	0.282809
No. 5	0.594786	0.48323	0.796845	9.09974	1.01639	0.218716	0.794855	0.414571	2.36216	1.52687	0.412744
No. 6	4.52654	2.97638	9.57363	2.29576	5.2481	0.935376	0.24884	2.46808	1.10104	1.02144	0.960202
Mean	2.32092	2.47708	2.85164	2.92604	3.31493	1.11586	1.264	1.20276	1.07774	1.02575	0.664955
SEM	0.626261	0.976258	1.27406	1.19388	1.23868	0.375968	0.493627	0.320256	0.281013	0.207889	0.11964
